# Supplementary material for: Facile repurposing of peptide–MHC-restricted antibodies for cancer immunotherapy
Source: Nat Biotechnol. 2023 Jan 2;41(7):932–43. doi: 10.1038/s41587-022-01567-w (PMC10344781; doi:10.1038/s41587-022-01567-w)
Supplement: Supplementary file 3 — Statistical Source Data. [file 41587_2022_1567_MOESM3_ESM.xlsx]

## Sheet: Fig.2 
Fig. 2d
	Binding (%)
1A	82	80	66
4A	57	63	49
5A	8	12	13
6A	3	6	13
7A	93	78	70
8A	90	67	66
Trp2	93	83	80
Fig. 2e
	Trp2			OVA
-5	99.7	97.3	91	1.1	0.4	1.1
-6	98.1	94.7	88	0.9	0.8	1.3
-7	77.4	76.1	66	1.3	1.1	0.9
-8	32.2	27.6	40	1.1	0.5	1
-9	5.6	1.9	22	0.8	0.5	0.9
-10	1.6	1.4	7	1	0.4	0.9
Fig.2f
	Tro2			OVA
-5	91.4	97.2	82.1	1.9	6.9	1.1
-6	91.4	88.6	81.1	1.8	6.7	1.3
-7	65.4	58.5	76.7	2.5	6.2	3.2
-8	24.4	32	40.4	2.5	7.2	2.4
-9	10	18.3	21.5	2.7	4.3	1.2
-10	3.8	8	9.2	1.5	5.2	1.7
