# Supplementary material for: Facile repurposing of peptide–MHC-restricted antibodies for cancer immunotherapy
Source: Nat Biotechnol. 2023 Jan 2;41(7):932–43. doi: 10.1038/s41587-022-01567-w (PMC10344781; doi:10.1038/s41587-022-01567-w)
Supplement: Supplementary file 4 — Statistical Source Data. [file 41587_2022_1567_MOESM4_ESM.xlsx]

## Sheet: Sheet1
Fig 3a.
mIG2a 13 DE Log10 (ng/ml)	Peptide (+) IFNg (+)			Peptide (-) IFNg (+)			Peptide (+) IFNg (-)			Peptide (-) IFNg (-)
3.3	43	47	44		1			2			2
2.82	51	57	42		1			2			1
2.34	42	51	45		1			3			1
1.88	34	39	38		0			2			1
1.4	26	28	34		1			1			2
0.9	11	11	13		1			1			2
0.48	5	4	6		1			2			3
0	2	4	3		1			2			2
Fig 3e.
Trp2 Concentration Log (M)	IFNg (+) Fold Induction			IFNg (-) Fold Induction
-5	41	43		2	2
-6	31	33		1	1
-7	20	22		1	1
-8	12	15		2	1
-9	6	9		1	1
-10	2	7		2	2
Fig 3g
IFNg concentration Log10(u/mL)	Fold Induction
2.47712	21	23
2	21	25
1.47712	23	18
1	18	16
0.477121	3	4
0	3	2
-0.522879	2	4
