# Supplementary material for: Facile repurposing of peptide–MHC-restricted antibodies for cancer immunotherapy
Source: Nat Biotechnol. 2023 Jan 2;41(7):932–43. doi: 10.1038/s41587-022-01567-w (PMC10344781; doi:10.1038/s41587-022-01567-w)
Supplement: Supplementary file 5 — Statistical Source Data. [file 41587_2022_1567_MOESM5_ESM.xlsx]

## Sheet: Sheet1
Fig 4b.
Trp2 Peptide Concentration Log10 (M)	Cytotoxicity (%)
-5	53	49	48
-6	44	41	38
-7	33	29	25
-8	15	15	16
-9	4	5	5
-10	6	9	4
-11	0	8	1
Fig 4c.
BiTE Concentration Log10 (ug/mL)	2C11, +P/+I			2C11, -P/-I			BiTE, +P/ +I			BiTE, -P/ -I
1	18	6	2	23	3	2	78	4	3	52	4	2
0.30103	17	3	3	16	4	3	75	7	3	44	4	3
-0.39794	8	3	2	4	4	2	44	3	3	22	5	2
-1.09691	4	6	2	0	0	2	15	6	3	0	0	2
-1.79588	3	0	2	4	1	2	7	3	3	2	2	3
-2.49485	0	0	2	2	3	2	3	4	3	3	4	3
Fig 4d.
BiTE Concentration Log10 (ug/mL)	2C11, +P			2C11, -P			BiTE, +P			BiTE, -P
1		19	18	14	15	18	68	66	70	24	28	26
0.30103	17	3	0	0	0	8	47	50	53	16	18	14
-0.39794	16	10	10	6	1	6	45	46	50	7	9	1
-1.09691	5	5	4	0	0	0	1	14	18	0	0	0
-1.79588	2	0	0	0	0	0	0	0	6	0	0	0
-2.49485	3	0	0	0	0	0	0	1	0	0	0	0
Fig 4f.
	B16 only (no Tcells)			B16+IFNg (no Tcells)			B16+Tcell			B16+Tcell+IFNg			B16+Tcell+IFNg+peptide
1:1 (E:T)	3.91			8.82			27.5	28.5	28.7	78.2	81.6	74.4	84.2	84.8	85.3
3:1 (E:T)	5.03			7.72			63.2	52.2	57.2	81	83.1	83.9	81.1	82.1	78.8
10:1 (E:T)	4.02			5.91			61.9	56.5	55.4	59.8	65.5	68	70.8	69.2	62.1
Fig 4g.	1:1 (E:T)			3:1 (E:T)			1:1 (E:T)			3:1 (E:T)
	42	19	24	33	19	16	898	938	811	873	744	1013
