# Supplementary material for: Facile repurposing of peptide–MHC-restricted antibodies for cancer immunotherapy
Source: Nat Biotechnol. 2023 Jan 2;41(7):932–43. doi: 10.1038/s41587-022-01567-w (PMC10344781; doi:10.1038/s41587-022-01567-w)
Supplement: Supplementary file 6 — Statistical Source Data. [file 41587_2022_1567_MOESM6_ESM.xlsx]

## Sheet: Sheet1
Fig. 5c
	WT	N1	N4	N5
NY-ESO1/A2	4727.5	4763	4772.5	4731.5
MART1/A2	304	79	111	74
gp100/A2	239	111	100	141
KRAS/A2	131	46	34	115
p53/A2	107	32	58	220
Fig. 5d
	MA1	MA2	MA5
NY-ESO1/A2	146	229	253
MART1/A2	2546	3005	3443
gp100/A2	97	181	170
KRAS/A2	35	78	174
p53/A2	6	69	127
Fig. 5e
	gp1	gp11
NY-ESO1/A2	416	246
MART1/A2	217	143
gp100/A2	3742	2390
KRAS/A2	51	78
p53/A2	20	64
Fig. 5f
	R1	R2
NY-ESO1/A2	199	413
MART1/A2	166	92
gp100/A2	126	122
KRAS/A2	1406	1431
p53/A2	39	57
Fig. 5g
	MA2 Ab + MART1 peptide			No Ab + MART1 peptide			MA2 Ab + NYESO peptide
	56.0484	66.5323	62.5	16.129	12.5		12.0968	10.4839	9.67742
Fig. 5h
Residue	A	C	D	E	F	G	H	I	K	L	M	N	P	Q	R	S	T	V	W	Y
1	0.000468904	0.000565015	0	0	0	0.000110673	0	0	8.15486e-05	0.00028542	0	0.834129	6.26177e-05	0.000334932	0.000115042	0.163469	0.000109217	0.000205328	0	6.40739e-05
2	0	0	0	0	0	5.53366e-05	0	0	2.18434e-05	0.999318	0	0	0.000120867	0	0	4.5143e-05	0.000438324	0	0	0
3	0.859685	0	0	5.53366e-05	0.000115042	0.000116498	0	5.53366e-05	9.17422e-05	0.000327651	0.00043978	6.55301e-05	0.000387356	0.000224259	0	0.138219	0.000107761	0	0	0.000109217
4	9.17422e-05	0	0.000211153	0	0.000342213	0.889656	0.000253383	0	7.86362e-05	5.53366e-05	0.00043978	0.107758	5.8249e-05	0.000377162	2.18434e-05	0.00016601	0.000182028	0.000253383	1.74747e-05	3.78619e-05
5	5.53366e-05	4.65992e-05	0.00010048	0	6.40739e-05	0.000304351	1.89309e-05	0.134996	0	0.862497	7.71799e-05	6.40739e-05	0.000697532	0	4.22305e-05	0.000380075	0.00013106	0.00043978	3.78619e-05	4.65992e-05
6	0.00015436	7.57237e-05	0	0	0.000177659	0.997985	0	0	0	0.000193678	0	0.000253383	9.90233e-05	0	0.00042813	0.000503854	0	0.000129604	0	0
7	4.65992e-05	3.78619e-05	5.53366e-05	2.32996e-05	0.000442692	2.91245e-05	1.74747e-05	0.995751	0	0.00192367	0	0.000253383	4.36868e-05	3.2037e-05	0.00019659	0.000237365	2.18434e-05	0.000595596	0.000192222	0.00010048
8	0.0257417	0	0.000253383	6.40739e-05	0.000257752	5.53366e-05	3.64056e-05	6.84426e-05	0	0.877307	0.0292687	0	8.00924e-05	0.000129604	0.000224259	0.000180572	8.00924e-05	0.0656554	3.78619e-05	0.00055919
9	0.000486379	6.40739e-05	0	0	0.00016601	7.71799e-05	0.000182028	0	0.000278139	0.000342213	0	1.89309e-05	0.9721	5.09679e-05	0.000318913	0.000327651	0.0254723	0	0.000115042	0
10	0	0	0	0	0	0.000262121	0	0.00106304	0.00035095	0.998269	0	0	0	0	0	5.53366e-05	0	0	0	0
