# Supplementary material for: Facile repurposing of peptide–MHC-restricted antibodies for cancer immunotherapy
Source: Nat Biotechnol. 2023 Jan 2;41(7):932–43. doi: 10.1038/s41587-022-01567-w (PMC10344781; doi:10.1038/s41587-022-01567-w)
Supplement: Supplementary file 7 — Statistical Source Data. [file 41587_2022_1567_MOESM7_ESM.xlsx]

## Sheet: Sheet1
Extended Data Fig. 1a
p-MHC Concentration Log10 (nM)	#2	#12	#13	#19
-0.79588	1	2	1	2
-0.09691	1	3	1	2
0.60206	5	11	3	12
1.30103	36	47	27	43
2	60	62	39	57
2.69897	67	70	49	66
Extended Data Fig. 1d
Protein Concentration Log10 (M)	mIgG2a 13	mIgG OVA/Kb
-5	91	-0.9
-6	88	-0.8
-7	66	0
-8	40	-1.3
-9	22	-1.8
-10	7	-1.7
Extended Data Fig. 1e
Protein Concentration Log10 (M)	mIgG2a 13	mIgG OVA/Kb
-5	0.9	91.4
-6	0.8	85.3
-7	1.5	69.7
-8	1.5	37.3
-9	1.7	12.9
-10	0.5	-0.3
