# Supplementary material for: Facile repurposing of peptide–MHC-restricted antibodies for cancer immunotherapy
Source: Nat Biotechnol. 2023 Jan 2;41(7):932–43. doi: 10.1038/s41587-022-01567-w (PMC10344781; doi:10.1038/s41587-022-01567-w)
Supplement: Supplementary file 8 — Statistical Source Data. [file 41587_2022_1567_MOESM8_ESM.xlsx]

## Sheet: Sheet1
Extended Data Fig.3a
IgG Concentration Log10 (ng/mL)	mIgG2a	mIgG2a LALAPG	mIgG2a DE
3.30103	2	1	29
2.82391	2	1	34
2.34679	2	1	28
1.86967	2	1	23
1.39254	1	1	17
0.915424	2	1	7
0.438302	1	1	4
-0.0388188	1	1	1
Extended Data Fig.3c
Protein Concentration Log10 (ug/mL)	Trp2 BiTE +peptide			Trp2 BiTE, no peptide			2C11 scFv +peptide			2C11 scFv, no peptide
1	54.4	46.9	49.8	24.7	18.6	18.3	16.7	15.4	15	16.4	10.1	12
0.30103	45.3	37.5	35.2	22.8	17.3	17.1	15.7	14.4	13.3	16.2	10.8	27.6*
-0.39794	32.3	28.5	27	17.5	12.3	12.3	15.5	13	16	15	10.3	13.5
-1.09691	21.4	17	19.8	13.8	8.8	9.81	13	10.2	11	13.9	8.3	9.36
-1.79588	15.5	11.7	12.8	11.4	8.95	9.08	13.6	11	11.7	11.9	8.72	9.14
-2.49485	13.3	10.6	10.4	10.9	7.72	8.36	13.6	11.8	12.9	10.9	7.55	8.35
-3.19382	12.3	9.59	9.93	10.2	8.2	8.92	14.9	10.5	12.6	13	8.89	8.34
-10	11.6	11.3	13.1	11.6	7.61	8.25	14.4	12.2	11.6	14.5	10	8.57
