# Supplementary material for: Facile repurposing of peptide–MHC-restricted antibodies for cancer immunotherapy
Source: Nat Biotechnol. 2023 Jan 2;41(7):932–43. doi: 10.1038/s41587-022-01567-w (PMC10344781; doi:10.1038/s41587-022-01567-w)
Supplement: Supplementary file 9 — Statistical Source Data. [file 41587_2022_1567_MOESM9_ESM.xlsx]

## Sheet: Sheet1
Extended Data Fig. 4a
p-MHC Concentration Log10 (nM)	WT			N1			N4			N5
2.47712	4773	4739	4758	4807	4738	4584	4937	4804	4378	4814	4725	4471
2	4734	4721	4638	4826	4700	3921	4793	4752	4390	4726	4737	4570
1.52288	4606	4608	4701	4656	4628	3662	4308	4466	3751	4538	4379	4443
1.04576	4117	3872	4322	4338	4281	3070	3803	3973	3322	3859	3586	3150
0.568636	2747	2384	3466	3305	3129	2477	2970	2625	2793	2413	2116	1792
0.091515	882	677	399	1841	1355	1880	1421	1085	1469	898	599	922
-0.385606	304	190	404	726	413	666	545	335	438	364	251	431
Extended Data Fig. 4b
p-MHC Concentration Log10 (nM)	MA2			MA5
2.47712	3857	3403	3424	4134	3785	3577
2	3405	2793	2819	3835	3343	3152
1.52288	2847	2176	2021	3193	2888	2690
1.04576	2078	1448	1324	2618	2177	2461
0.568636	1317	784	806	1929	1419	1373
0.091515	653	341	387	1032	609	424
-0.385606	500	290	236	419	219	172
Extended Data Fig. 4c
p-MHC Concentration Log10 (nM)	gp1			gp11
2.47712	3998	3672		3062	2440	2806
2	3812	3529	3886	2592	1978	2601
1.52288	2951	2677	3230	1876	1295	1917
1.04576	2055		2238	1169	842	1099
0.568636	1215		1687	737	464	977
0.091515	808	542	567	585	346	885
-0.385606	599	413	577	378	269	848
Extended Data Fig. 4d
p-MHC Concentration Log10 (nM)	RAS1			RAS2
2.69897	2491	211	2	2181	214	3
2.22185	1406.5	158	2	1432	208	3
1.74473	867.5	120	2	990	196	3
1.26761	349	47	2	570	92	3
0.790485	246.5	16	2	240	31	3
0.313364	251	27	2	224	21	3
