# Supplementary material for: Facile repurposing of peptide–MHC-restricted antibodies for cancer immunotherapy
Source: Nat Biotechnol. 2023 Jan 2;41(7):932–43. doi: 10.1038/s41587-022-01567-w (PMC10344781; doi:10.1038/s41587-022-01567-w)
Supplement: Supplementary file 10 — Statistical Source Data. [file 41587_2022_1567_MOESM10_ESM.xlsx]

## Sheet: Sheet1
Extended Data Fig. 6a
IgG1 MA2 Concentration Log10 (ug/mL)	sc pMHC-TM			empty
-0.286307	72	73	76		8
-1.28631	75	78	79		6
-2.28631	77	77	78		7
-3.28631	47	55	53		10
-4.28631	10	12	12		5
-5.28631	8	8	10		8
Extended Data Fig. 6c
IgG1 MA2 Concentration Log10 (ug/mL)	Cytotoxicity (%)
3	56.0484	66.5323	62.5
2.47712	55.2419	68.5484	65.5172
2	36.2903	48.7903	43.9516
1.47712	23.7903	26.2097	19.3548
1	18.1452	21.7742	12.5
0.477121	18.1452	16.9355	21.371
Extended Data Fig. 6e
Gene Name	MLANA	TMEM219	ARID3C	SLC52A2	MYOM1	HSPA13	GCN1	GREB1	CLDN34	MATR3	TRMT1L	SAGE1	TMEM74B	SLC45A3	PREX2	PRPF8	ARHGAP33	PPP4R3B	RBM27	TAF1L	TMIGD3	ERI3	RMDN3	ANO4	NCDN	MPDZ	ERVFRD-1	MLLT10	MLLT10	CYP7A1	CASC3	MYOM3	GATB	TTN	ZNF517	SSR1	PTGIR	LINC01561	DST	ST7L	SLC18A1	PTCH1	ACO1	UBE4B	ABCC12	MLLT6 AF17	NINL	MUC13	GPR3
Prediction score	43.0504	42.5228	41.9959	41.81	41.2746	41.1465	40.9738	40.7153	40.1432	40.0394	39.3229	39.2645	39.058	38.825	38.7823	38.6326	38.5062	38.2916	38.1162	38.0969	37.9085	37.8039	37.8032	37.7764	37.5873	37.5616	37.391	37.3711	37.2526	37.1795	37.148	37.0728	36.9251	36.9095	36.8407	36.5999	36.4913	36.4156	36.3796	36.2914	36.2876	36.2248	36.2049	36.0824	35.9247	35.922	35.8735	35.8372	35.7934
[truncated: 1 more columns]
